# Supplementary material for: Metal-dependent enzyme symmetry guides the biosynthetic flux of terpene precursors
Source: Nat Chem. 2023 Jun 12;15(8):1188–95. doi: 10.1038/s41557-023-01235-9 (PMC10396970; doi:10.1038/s41557-023-01235-9)
Supplement: Supplementary file 3 — Source data for Supplementary Fig. 1a. [file 41557_2023_1235_MOESM3_ESM.xlsx]

## Sheet: Tabelle1
Volume	AU
34.983	3.103
35.123	3.107
35.263	3.104
35.403	3.103
35.543	3.107
35.683	3.118
35.823	3.118
35.963	3.125
36.103	3.114
36.243	3.126
36.383	3.122
36.523	3.122
36.663	3.13
36.802	3.125
36.942	3.128
37.082	3.137
37.222	3.127
37.362	3.135
37.502	3.145
37.642	3.134
37.782	3.149
37.922	3.143
38.062	3.133
38.202	3.152
38.342	3.142
38.482	3.162
38.622	3.144
38.762	3.153
38.901	3.163
39.041	3.166
39.181	3.169
39.321	3.158
39.461	3.164
39.601	3.165
39.741	3.163
39.881	3.166
40.021	3.171
40.161	3.164
40.301	3.157
40.441	3.165
40.581	3.174
40.721	3.169
40.861	3.158
41	3.172
41.14	3.165
41.28	3.168
41.42	3.179
41.56	3.173
41.7	3.181
41.84	3.182
41.98	3.194
42.12	3.201
42.26	3.216
42.4	3.228
42.54	3.24
42.68	3.274
42.82	3.297
42.96	3.336
43.1	3.371
43.239	3.429
43.379	3.498
43.519	3.599
43.659	3.741
43.799	3.938
43.939	4.251
44.079	4.706
44.219	5.372
44.359	6.327
44.499	7.716
44.639	9.563
44.779	12.072
44.919	15.39
45.059	19.868
45.199	25.408
45.338	32.261
45.478	40.149
45.618	49.057
45.758	58.086
45.898	67.069
46.038	75.449
46.178	82.658
46.318	88.342
46.458	92.49
46.598	94.962
46.738	95.835
46.878	95.312
47.018	93.674
47.158	91.086
47.298	88.04
47.437	84.606
47.577	81.02
47.717	77.43
47.857	73.954
47.997	70.546
48.137	67.294
48.277	64.219
48.417	61.318
48.557	58.502
48.697	55.896
48.837	53.396
48.977	51.032
49.117	48.73
49.257	46.534
49.397	44.502
49.536	42.488
49.676	40.575
49.816	38.739
49.956	37.014
50.096	35.321
50.236	33.764
50.376	32.255
50.516	30.837
50.656	29.478
50.796	28.216
50.936	27.022
51.076	25.89
51.216	24.814
51.356	23.816
51.496	22.881
51.635	21.997
51.775	21.184
51.915	20.427
52.055	19.715
52.195	19.039
52.335	18.429
52.475	17.866
52.615	17.331
52.755	16.853
52.895	16.399
53.035	15.988
53.175	15.602
53.315	15.25
53.455	14.927
53.595	14.629
53.734	14.381
53.874	14.14
54.014	13.916
54.154	13.723
54.294	13.542
54.434	13.406
54.574	13.29
54.714	13.169
54.854	13.098
54.994	13.041
55.134	12.999
55.274	12.999
55.414	13.016
55.554	13.061
55.694	13.132
55.833	13.239
55.973	13.401
56.113	13.608
56.253	13.861
56.393	14.17
56.533	14.557
56.673	15.033
56.813	15.577
56.953	16.241
57.093	17.008
57.233	17.932
57.373	18.977
57.513	20.171
57.653	21.541
57.793	23.101
57.932	24.807
58.072	26.744
58.212	28.845
58.352	31.182
58.492	33.705
58.632	36.428
58.772	39.366
58.912	42.423
59.052	45.657
59.192	49.059
59.332	52.582
59.472	56.108
59.612	59.776
59.752	63.496
59.892	67.191
60.031	70.771
60.171	74.388
60.311	77.85
60.451	81.181
60.591	84.279
60.731	87.29
60.871	90.017
61.011	92.516
61.151	94.786
61.291	96.861
61.431	98.635
61.571	100.162
61.711	101.477
61.851	102.566
61.991	103.468
62.13	104.171
62.27	104.75
62.41	105.178
62.55	105.519
62.69	105.778
62.83	105.982
62.97	106.149
63.11	106.294
63.25	106.437
63.39	106.586
63.53	106.736
63.67	106.901
63.81	107.099
63.95	107.27
64.09	107.461
64.229	107.602
64.369	107.739
64.509	107.78
64.649	107.783
64.789	107.657
64.929	107.45
65.069	107.113
65.209	106.633
65.349	105.999
65.489	105.201
65.629	104.27
65.769	103.146
65.909	101.847
66.049	100.43
66.189	98.855
66.328	97.156
66.468	95.306
66.608	93.399
66.748	91.348
66.888	89.305
67.028	87.153
67.168	85.053
67.308	82.871
67.448	80.733
67.588	78.643
67.728	76.628
67.868	74.621
68.008	72.79
68.148	71.033
68.288	69.399
68.427	67.927
68.567	66.637
68.707	65.552
68.847	64.671
68.987	64.1
69.127	63.88
69.267	64.059
69.407	64.756
69.547	66.045
69.687	68.099
69.827	71.08
69.967	75.22
70.107	80.667
70.247	87.854
70.387	97.172
70.526	108.889
70.666	123.385
70.806	141.579
70.946	163.951
71.086	190.756
71.226	223.295
71.366	262.362
71.506	308.723
71.646	362.361
71.786	425.239
71.926	498.214
72.066	581.368
72.206	674.04
72.346	780.636
72.486	896.093
72.625	1023.13
72.765	1158.27
72.905	1305.79
73.045	1454.55
73.185	1607.43
73.325	1756.16
73.465	1900.59
73.605	2030.85
73.745	2142.99
73.885	2239.39
74.025	2315.49
74.165	2373.8
74.305	2418.47
74.445	2453.59
74.585	2479.94
74.724	2499.75
74.864	2514.9
75.004	2527.39
75.144	2536.99
75.284	2543.58
75.424	2548.79
75.564	2551.39
75.704	2553.8
75.844	2555.37
75.984	2554.53
76.124	2553.02
76.264	2550.47
76.404	2546.54
76.544	2542.09
76.684	2535.13
76.823	2527.46
76.963	2518.08
77.103	2506.35
77.243	2493.14
77.383	2476.1
77.523	2454.91
77.663	2430.4
77.803	2401.04
77.943	2364.93
78.083	2322.76
78.223	2270.16
78.363	2208.19
78.503	2135.76
78.643	2052.58
78.783	1960.07
78.922	1856.55
79.062	1745.26
79.202	1628.29
79.342	1509.41
79.482	1388.03
79.622	1270.46
79.762	1155.73
79.902	1047.28
80.042	941.007
80.182	846.289
80.322	758.967
80.462	680.051
80.602	609.068
80.742	546.577
80.882	491.306
81.021	441.709
81.161	399.411
81.301	361.589
81.441	328.323
81.581	298.092
81.721	272.123
81.861	248.468
82.001	226.382
82.141	205.839
82.281	187.701
82.421	169.95
82.561	153.606
82.701	138.521
82.841	124.832
82.981	112.288
83.12	100.82
83.26	90.699
83.4	81.873
83.54	74.153
83.68	67.423
83.82	61.755
83.96	56.776
84.1	52.499
84.24	48.937
84.38	45.921
84.52	43.254
84.66	41.1
84.8	39.245
84.94	37.66
85.08	36.233
85.219	35.054
85.359	33.992
85.499	33.07
85.639	32.215
85.779	31.513
85.919	30.844
86.059	30.238
86.199	29.707
86.339	29.23
86.479	28.82
86.619	28.389
86.759	28.043
86.899	27.739
87.039	27.448
87.179	27.195
87.318	26.982
87.458	26.791
87.598	26.603
87.738	26.487
87.878	26.38
88.018	26.304
88.158	26.217
88.298	26.163
88.438	26.123
88.578	26.065
88.718	26.053
88.858	26.029
88.998	25.998
89.138	25.97
89.278	25.936
89.417	25.882
89.557	25.827
89.697	25.745
89.837	25.648
89.977	25.537
90.117	25.385
90.257	25.223
90.397	25.043
90.537	24.842
90.677	24.594
90.817	24.351
90.957	24.084
91.097	23.795
91.237	23.482
91.377	23.137
91.516	22.822
91.656	22.456
91.796	22.111
91.936	21.734
92.076	21.389
92.216	21.033
92.356	20.659
92.496	20.291
92.636	19.953
92.776	19.603
92.916	19.282
93.056	18.945
93.196	18.635
93.336	18.344
93.476	18.047
93.615	17.771
93.755	17.52
93.895	17.282
94.035	17.041
94.175	16.837
94.315	16.615
94.455	16.426
94.595	16.238
94.735	16.059
94.875	15.909
95.015	15.765
95.155	15.626
95.295	15.492
95.435	15.367
95.575	15.248
95.714	15.124
95.854	14.461
95.994	15.571
96.134	15.038
96.274	14.826
96.414	14.685
96.554	14.576
96.694	14.467
96.834	14.371
96.974	14.284
97.114	14.185
97.254	14.086
97.394	14.003
97.534	13.901
97.674	13.821
97.813	13.739
97.953	13.637
98.093	13.544
98.233	13.445
98.373	13.364
98.513	13.282
98.653	13.179
98.793	13.097
98.933	13
99.073	12.916
99.213	12.831
99.353	12.742
99.493	12.646
99.633	12.566
99.773	12.483
99.912	12.393
100.052	12.311
100.192	12.241
100.332	12.17
100.472	12.086
100.612	12.012
100.752	11.936
100.892	11.859
101.032	11.796
101.172	11.724
101.312	11.672
101.452	11.613
101.592	11.545
101.732	11.483
101.872	11.428
102.011	11.358
102.151	11.309
102.291	11.263
102.431	11.209
102.571	11.164
102.711	11.114
102.851	11.07
102.991	11.035
103.131	10.984
103.271	10.96
