# Supplementary material for: Metal-dependent enzyme symmetry guides the biosynthetic flux of terpene precursors
Source: Nat Chem. 2023 Jun 12;15(8):1188–95. doi: 10.1038/s41557-023-01235-9 (PMC10396970; doi:10.1038/s41557-023-01235-9)
Supplement: Supplementary file 4 — Source data analysis for Supplementary Fig. 2. [file 41557_2023_1235_MOESM4_ESM.xlsx]

## Sheet: Pipetting
Pipetting scheme for TSA
		Mg						Mn
	Sub. conc.
		1	2	3	4	5	6	7	8	9	10	11	12
DMAPP	A	25	25	25	200	200	200	25	25	25	200	200	200
IPP	B	25	25	25	200	200	200	25	25	25	200	200	200
GPP	C	25	25	25	200	200	200	25	25	25	200	200	200
FPP	D	25	25	25	200	200	200	25	25	25	200	200	200
3-Br-GPP	E	25	25	25	200	200	200	25	25	25	200	200	200
ZOL	F	25	25	25	200	200	200	25	25	25	200	200	200
ZOL+IPP	G	25	25	25	200	200	200	25	25	25	200	200	200
ZOL+GPP	H	25	25	25	200	200	200	25	25	25	200	200	200

## Sheet: no substrate
		K133A	K133R	Y280F	F315A	F315D	D319A	D319N	K333A	K333R	I420A	I420D	WT
	Mg	41.5	40	39.5	42.5	39	40	40.5	41	41	38.5	40.5	40.5
		41.5	40	39	42.5	39.5	40	40	41	41	38	40.5	40.5
		41.5	40	39.5	42.5	39	39.5	40.5	41	41	38	40.5	40.5
	Mn	42	41	40.5	43.5	40.5	41.5	42	42.5	42	39.5	42	41.5
		43.5	41.5	40.5	43.5	40.5	41	41.5	42.5	42	39.5	42	42
		43.5	41.5	40.5	43.5	40.5	41	41.5	42	42	39.5	42	42
Cave: different pipetting scheme
Ignore rows D and H

## Sheet: WT
40.5		41	41	41	43.5	43.5	43.5	44.5	44	44	51.5	52	51.5		41	41	41	43.5	43.5	43.5
40.5		41.5	41.5	41.5	47.5	47.5	47.5	46	46	46	56	57	56		44.5	44	44	51.5	52	51.5
40.5		51	49.5	50.5	57	56.5	56.5	54	54.5	54.5	58.5	58	59		41.5	41.5	41.5	47.5	47.5	47.5
41.5		47.5	47	47.5	47	48	48.5	45	45.5	45.5	46.5	46.5	47.5		46	46	46	56	57	56
42		45	44.5	44.5	52	52	51.5	49.5	49.5	49.5	55.5	55.5	55.5		51	49.5	50.5	57	56.5	56.5
42		67.5	67.5	67.5	70	69.5	69.5	69	69	69	69	69	69		54	54.5	54.5	58.5	58	59
		75.5	74.5	74.5	78.5	78.5	79	74	74	74	77.5	77.5	77.5		47.5	47	47.5	47	48	48.5
		69.5	69	69	69.5	69.5	69.5	69	69	69	69	68.5	69		45	45.5	45.5	46.5	46.5	47.5
															45	44.5	44.5	52	52	51.5
Mg leer	40.5	0													49.5	49.5	49.5	55.5	55.5	55.5
Mn leer	41.8333	0.166667													67.5	67.5	67.5	70	69.5	69.5
															69	69	69	69	69	69
				25		200									75.5	74.5	74.5	78.5	78.5	79
				Differenz	SEM	Differenz	SEM								74	74	74	77.5	77.5	77.5
		Mg	DMAPP	0.5	0.5	3	0.5								69.5	69	69	69.5	69.5	69.5
		Mn		2.33333	0.735702	9.83333	0.735702								69	69	69	69	68.5	69
		Mg	IPP	1	0.5	7	0.5
		Mn		4.16667	0.666667	14.5	0.872678
		Mg	GPP	9.83333	0.940959	16.1667	0.666667
		Mn		12.5	0.735702	16.6667	0.833333
		Mg	FPP	6.83333	0.666667	7.33333	0.940959
		Mn		3.5	0.735702	5	0.872678
		Mg	3-Br-GPP	4.16667	0.666667	11.3333	0.666667
		Mn		7.66667	0.666667	13.6667	0.666667
		Mg	ZOL	27	0.5	29.1667	0.666667
		Mn		27.1667	0.666667	27.1667	0.666667
		Mg	ZOL+IPP	34.3333	0.833333	38.1667	0.666667
		Mn		32.1667	0.666667	35.6667	0.666667
		Mg	ZOL+GPP	28.6667	0.666667	29	0.5
		Mn		27.1667	0.666667	27	0.735702

## Sheet: F315A
42.5		43	42.5	42.5	43.5	44	44	44.5	44.5	44.5	47.5	48	47.5		43	42.5	42.5	43.5	44	44
42.5		42.5	42.5	42.5	43.5	43.5	43.5	44	44	44	46.5	46.5	46.5		44.5	44.5	44.5	47.5	48	47.5
42.5		48	47	47.5	54.5	54	54	52	52	51.5	57	57	57		42.5	42.5	42.5	43.5	43.5	43.5
43.5		46	45.5	45.5	47	47	47	45	45	45	44.5	44.5	44		44	44	44	46.5	46.5	46.5
43.5		45	44.5	44.5	49	49	48.5	47	46.5	47	52.5	52.5	52.5		48	47	47.5	54.5	54	54
43.5		66.5	66	66	68.5	68	68	67.5	68	68	67.5	67.5	67.5		52	52	51.5	57	57	57
		70.5	70	70	73	73	73	69.5	69.5	69.5	72.5	72.5	72.5		46	45.5	45.5	47	47	47
		68.5	68.5	68.5	70.5	70	70.5	68	68.5	68	69	69	69.5		45	45	45	44.5	44.5	44
															45	44.5	44.5	49	49	48.5
Mg leer	42.5	0													47	46.5	47	52.5	52.5	52.5
Mn leer	43.5	0													66.5	66	66	68.5	68	68
															67.5	68	68	67.5	67.5	67.5
				25		200									70.5	70	70	73	73	73
				Differenz	SEM	Differenz	SEM								69.5	69.5	69.5	72.5	72.5	72.5
		Mg	DMAPP	0.166667	0.666667	1.33333	0.666667								68.5	68.5	68.5	70.5	70	70.5
		Mn		1	0.5	4.16667	0.666667								68	68.5	68	69	69	69.5
		Mg	IPP	0	0.5	1	0.5
		Mn		0.5	0.5	3	0.5
		Mg	GPP	5	0.788675	11.6667	0.666667
		Mn		8.33333	0.666667	13.5	0.5
		Mg	FPP	3.16667	0.666667	4.5	0.5
		Mn		1.5	0.5	0.833333	0.666667
		Mg	3-Br-GPP	2.16667	0.666667	6.33333	0.666667
		Mn		3.33333	0.666667	9	0.5
		Mg	ZOL	23.6667	0.666667	25.6667	0.666667
		Mn		24.3333	0.666667	24	0.5
		Mg	ZOL+IPP	27.6667	0.666667	30.5	0.5
		Mn		26	0.5	29	0.5
		Mg	ZOL+GPP	26	0.5	27.8333	0.666667
		Mn		24.6667	0.666667	25.6667	0.666667

## Sheet: F315D
39		39.5	39.5	39.5	40.5	40.5	40.5	41	41.5	41.5	45	44.5	45		39.5	39.5	39.5	40.5	40.5	40.5
39.5		39.5	39.5	39.5	40	39.5	40	41	41	41	42.5	43	43		41	41.5	41.5	45	44.5	45
39		45.5	44.5	44.5	52.5	52	52.5	50	50	49.5	56	56	56		39.5	39.5	39.5	40	39.5	40
40.5		43	43	43	43	44	43.5	42.5	43	43	41.5	42	41.5		41	41	41	42.5	43	43
40.5		41.5	41.5	41.5	46.5	46.5	46.5	45	45	45	51.5	51	51		45.5	44.5	44.5	52.5	52	52.5
40.5		64.5	64.5	64	66.5	66.5	66.5	66	66	66	66	66	66		50	50	49.5	56	56	56
		66.5	66.5	66.5	68	67.5	67.5	66	66	66	67	67	67		43	43	43	43	44	43.5
		66	66	66	66	66	66	66	66.5	66	65.5	65.5	65.5		42.5	43	43	41.5	42	41.5
															41.5	41.5	41.5	46.5	46.5	46.5
Mg leer	39.1667	0.166667													45	45	45	51.5	51	51
Mn leer	40.5	0													64.5	64.5	64	66.5	66.5	66.5
															66	66	66	66	66	66
				25		200									66.5	66.5	66.5	68	67.5	67.5
				Differenz	SEM	Differenz	SEM								66	66	66	67	67	67
		Mg	DMAPP	0.333333	0.666667	1.33333	0.666667								66	66	66	66	66	66
		Mn		0.833333	0.666667	4.33333	0.666667								66	66.5	66	65.5	65.5	65.5
		Mg	IPP	0.333333	0.666667	0.666667	0.735702
		Mn		0.5	0.5	2.33333	0.666667
		Mg	GPP	5.66667	0.872678	13.1667	0.735702
		Mn		9.33333	0.666667	15.5	0.5
		Mg	FPP	3.83333	0.666667	4.33333	0.833333
		Mn		2.33333	0.666667	1.16667	0.666667
		Mg	3-Br-GPP	2.33333	0.666667	7.33333	0.666667
		Mn		4.5	0.5	10.6667	0.666667
		Mg	ZOL	25.1667	0.735702	27.3333	0.666667
		Mn		25.5	0.5	25.5	0.5
		Mg	ZOL+IPP	27.3333	0.666667	28.5	0.735702
		Mn		25.5	0.5	26.5	0.5
		Mg	ZOL+GPP	26.8333	0.666667	26.8333	0.666667
		Mn		25.6667	0.666667	25	0.5

## Sheet: K133A
41.5		41.5	41.5	41.5	42.5	43	42.5	45.5	44.5	44.5	51	50.5	50.5		41.5	41.5	41.5	42.5	43	42.5
41.5		41.5	41.5	41.5	42.5	42	42.5	43.5	43.5	43.5	49	48.5	49		45.5	44.5	44.5	51	50.5	50.5
41.5		49.5	49.5	49	54.5	54.5	54.5	54.5	54.5	54.5	57.5	57.5	57.5		41.5	41.5	41.5	42.5	42	42.5
42		44.5	43.5	44	45	45	44.5	44	44	44	43.5	43.5	43.5		43.5	43.5	43.5	49	48.5	49
43.5		44	44	44	49	49	49.5	49.5	49.5	49.5	54	54	54		49.5	49.5	49	54.5	54.5	54.5
43.5		68.5	68	68	70.5	70.5	70.5	70	70	70	70	70	70		54.5	54.5	54.5	57.5	57.5	57.5
		71.5	71	71	73.5	73.5	73.5	70.5	70.5	70.5	73	73	72.5		44.5	43.5	44	45	45	44.5
		70.5	70.5	70.5	70.5	70.5	70.5	70	70	70	69.5	69.5	69		44	44	44	43.5	43.5	43.5
															44	44	44	49	49	49.5
Mg leer	41.5	0													49.5	49.5	49.5	54	54	54
Mn leer	43	0.5													68.5	68	68	70.5	70.5	70.5
															70	70	70	70	70	70
				25		200									71.5	71	71	73.5	73.5	73.5
				Differenz	SEM	Differenz	SEM								70.5	70.5	70.5	73	73	72.5
		Mg	DMAPP	0	0.5	1.16667	0.666667								70.5	70.5	70.5	70.5	70.5	70.5
		Mn		1.83333	1.10093	7.66667	1.02705								70	70	70	69.5	69.5	69
		Mg	IPP	0	0.5	0.833333	0.666667
		Mn		0.5	1	5.83333	1.02705
		Mg	GPP	7.83333	0.666667	13	0.5
		Mn		11.5	1	14.5	1
		Mg	FPP	2.5	0.788675	3.33333	0.666667
		Mn		1	1	0.5	1
		Mg	3-Br-GPP	2.5	0.5	7.66667	0.666667
		Mn		6.5	1	11	1
		Mg	ZOL	26.6667	0.666667	29	0.5
		Mn		27	1	27	1
		Mg	ZOL+IPP	29.6667	0.666667	32	0.5
		Mn		27.5	1	29.8333	1.02705
		Mg	ZOL+GPP	29	0.5	29	0.5
		Mn		27	1	26.3333	1.02705

## Sheet: K133R
40		40.5	40.5	40.5	42	42	42	43	43	43	48.5	49	49.5		40.5	40.5	40.5	42	42	42
40		40.5	40.5	40.5	42.5	42.5	42.5	42.5	42.5	42.5	50.5	50	50.5		43	43	43	48.5	49	49.5
40		48.5	48	48	55	55	55	52.5	53	53	57.5	58	58		40.5	40.5	40.5	42.5	42.5	42.5
41		46	46	46	47	47	47.5	44	44	44	44	44	44		42.5	42.5	42.5	50.5	50	50.5
41.5		43.5	43	43	50	50	49.5	47.5	47.5	47.5	54	54	54		48.5	48	48	55	55	55
41.5		67	66.5	66.5	69	69	69	68.5	68.5	68.5	68.5	68.5	68.5		52.5	53	53	57.5	58	58
		71.5	71.5	71	74	75	74.5	70.5	70.5	70.5	74	74	74		46	46	46	47	47	47.5
		68.5	68.5	68.5	69	69	69	68.5	68.5	68.5	68	68	68.5		44	44	44	44	44	44
															43.5	43	43	50	50	49.5
Mg leer	40	0													47.5	47.5	47.5	54	54	54
Mn leer	41.3333	0.166667													67	66.5	66.5	69	69	69
															68.5	68.5	68.5	68.5	68.5	68.5
				25		200									71.5	71.5	71	74	75	74.5
				Differenz	SEM	Differenz	SEM								70.5	70.5	70.5	74	74	74
		Mg	DMAPP	0.5	0.5	2	0.5								68.5	68.5	68.5	69	69	69
		Mn		1.66667	0.666667	7.66667	0.833333								68.5	68.5	68.5	68	68	68.5
		Mg	IPP	0.5	0.5	2.5	0.5
		Mn		1.16667	0.666667	9	0.735702
		Mg	GPP	8.16667	0.666667	15	0.5
		Mn		11.5	0.735702	16.5	0.735702
		Mg	FPP	6	0.5	7.16667	0.666667
		Mn		2.66667	0.666667	2.66667	0.666667
		Mg	3-Br-GPP	3.16667	0.666667	9.83333	0.666667
		Mn		6.16667	0.666667	12.6667	0.666667
		Mg	ZOL	26.6667	0.666667	29	0.5
		Mn		27.1667	0.666667	27.1667	0.666667
		Mg	ZOL+IPP	31.3333	0.666667	34.5	0.788675
		Mn		29.1667	0.666667	32.6667	0.666667
		Mg	ZOL+GPP	28.5	0.5	29	0.5
		Mn		27.1667	0.666667	26.8333	0.735702

## Sheet: D319A
40		40	40	40	41	41	41	41.5	41.5	41.5	45.5	46	45.5		40	40	40	41	41	41
40		40.5	40.5	40.5	42	42	42	41.5	41.5	41.5	46	46.5	46.5		41.5	41.5	41.5	45.5	46	45.5
39.5		47	45.5	45.5	53.5	53	53.5	50.5	50.5	50	56	56	56		40.5	40.5	40.5	42	42	42
41.5		46.5	46.5	46	46	47	47	45.5	45.5	45.5	45	45	45		41.5	41.5	41.5	46	46.5	46.5
41		42.5	42	42	48	48.5	48.5	45.5	45.5	45	52	52.5	52.5		47	45.5	45.5	53.5	53	53.5
41		45	44.5	44	50.5	50.5	50.5	51.5	51.5	51	50.5	51	51		50.5	50.5	50	56	56	56
		59	58	58.5	64.5	64	64.5	62.5	62	62.5	67	67	67		46.5	46.5	46	46	47	47
		52.5	53	52	56.5	57	56.5	53.5	53.5	53.5	57.5	57	57.5		45.5	45.5	45.5	45	45	45
															42.5	42	42	48	48.5	48.5
Mg leer	39.8333	0.166667													45.5	45.5	45	52	52.5	52.5
Mn leer	41.1667	0.166667													45	44.5	44	50.5	50.5	50.5
															51.5	51.5	51	50.5	51	51
				25		200									59	58	58.5	64.5	64	64.5
				Differenz	SEM	Differenz	SEM								62.5	62	62.5	67	67	67
		Mg	DMAPP	0.166667	0.666667	1.16667	0.666667								52.5	53	52	56.5	57	56.5
		Mn		0.333333	0.666667	4.5	0.735702								53.5	53.5	53.5	57.5	57	57.5
		Mg	IPP	0.666667	0.666667	2.16667	0.666667
		Mn		0.333333	0.666667	5.16667	0.735702
		Mg	GPP	6.16667	1.02705	13.5	0.735702
		Mn		9.16667	0.735702	14.8333	0.666667
		Mg	FPP	6.5	0.735702	6.83333	0.872678
		Mn		4.33333	0.666667	3.83333	0.666667
		Mg	3-Br-GPP	2.33333	0.735702	8.5	0.735702
		Mn		4.16667	0.735702	11.1667	0.735702
		Mg	ZOL	4.66667	0.833333	10.6667	0.666667
		Mn		10.1667	0.735702	9.66667	0.735702
		Mg	ZOL+IPP	18.6667	0.833333	24.5	0.735702
		Mn		21.1667	0.735702	25.8333	0.666667
		Mg	ZOL+GPP	12.6667	0.833333	16.8333	0.735702
		Mn		12.3333	0.666667	16.1667	0.735702

## Sheet: D319N
40.5		40	40	40	42	41.5	42	42	42	42	47.5	47	48		40	40	40	42	41.5	42
40		40.5	40.5	40.5	43.5	43	43	42.5	42	42.5	50	49.5	49.5		42	42	42	47.5	47	48
40.5		47.5	46.5	47	55	54.5	54.5	50.5	51	50.5	56.5	56.5	56.5		40.5	40.5	40.5	43.5	43	43
42		46.5	46.5	46.5	46.5	47.5	47.5	46	45.5	45.5	43.5	45	45.5		42.5	42	42.5	50	49.5	49.5
41.5		44	43	43	50	49.5	49.5	46.5	46	46	53.5	53.5	53		47.5	46.5	47	55	54.5	54.5
41.5		65.5	65.5	65.5	67.5	67.5	67.5	66.5	66.5	66.5	66.5	66.5	66.5		50.5	51	50.5	56.5	56.5	56.5
		71.5	71.5	71	74	74	73.5	70	70	70	73	72.5	72.5		46.5	46.5	46.5	46.5	47.5	47.5
		68	68	67.5	69.5	69.5	69.5	67	67	67	68	68	68		46	45.5	45.5	43.5	45	45.5
															44	43	43	50	49.5	49.5
Mg leer	40.3333	0.166667													46.5	46	46	53.5	53.5	53
Mn leer	41.6667	0.166667													65.5	65.5	65.5	67.5	67.5	67.5
															66.5	66.5	66.5	66.5	66.5	66.5
				25		200									71.5	71.5	71	74	74	73.5
				Differenz	SEM	Differenz	SEM								70	70	70	73	72.5	72.5
		Mg	DMAPP	-0.333333	0.666667	1.5	0.735702								68	68	67.5	69.5	69.5	69.5
		Mn		0.333333	0.666667	5.83333	0.833333								67	67	67	68	68	68
		Mg	IPP	0.166667	0.666667	2.83333	0.735702
		Mn		0.666667	0.735702	8	0.735702
		Mg	GPP	6.66667	0.833333	14.3333	0.735702
		Mn		9	0.735702	14.8333	0.666667
		Mg	FPP	6.16667	0.666667	6.83333	0.872678
		Mn		4	0.735702	3	1.12361
		Mg	3-Br-GPP	3	0.872678	9.33333	0.735702
		Mn		4.5	0.735702	11.6667	0.735702
		Mg	ZOL	25.1667	0.666667	27.1667	0.666667
		Mn		24.8333	0.666667	24.8333	0.666667
		Mg	ZOL+IPP	31	0.735702	33.5	0.735702
		Mn		28.3333	0.666667	31	0.735702
		Mg	ZOL+GPP	27.5	0.735702	29.1667	0.666667
		Mn		25.3333	0.666667	26.3333	0.666667

## Sheet: Y280F
39.5		39.5	39.5	39.5	40.5	40.5	40.5	41.5	42	41.5	45.5	46	45.5		39.5	39.5	39.5	40.5	40.5	40.5
39		39.5	39.5	39.5	42	41.5	41.5	42	42.5	42.5	50.5	50	50		41.5	42	41.5	45.5	46	45.5
39.5		44	43.5	43.5	51	51	51	47.5	47.5	47.5	54	53.5	54		39.5	39.5	39.5	42	41.5	41.5
40.5		44.5	44.5	44.5	46.5	46.5	46	43.5	43.5	43.5	42	43.5	43.5		42	42.5	42.5	50.5	50	50
40.5		42	41.5	41.5	46.5	46	46.5	44	44	44	51.5	51.5	51.5		44	43.5	43.5	51	51	51
40.5		67	66.5	66.5	69	69	69	68.5	68	68.5	68	68	68		47.5	47.5	47.5	54	53.5	54
		69.5	69.5	69.5	72	71.5	71.5	69	69	69	71	71	71		44.5	44.5	44.5	46.5	46.5	46
		69	69	68.5	70	69.5	69.5	68.5	68.5	68	68	68.5	68		43.5	43.5	43.5	42	43.5	43.5
															42	41.5	41.5	46.5	46	46.5
Mg leer	39.3333	0.166667													44	44	44	51.5	51.5	51.5
Mn leer	40.5	0													67	66.5	66.5	69	69	69
															68.5	68	68.5	68	68	68
				25		200									69.5	69.5	69.5	72	71.5	71.5
				Differenz	SEM	Differenz	SEM								69	69	69	71	71	71
		Mg	DMAPP	0.166667	0.666667	1.16667	0.666667								69	69	68.5	70	69.5	69.5
		Mn		1.16667	0.666667	5.16667	0.666667								68.5	68.5	68	68	68.5	68
		Mg	IPP	0.166667	0.666667	2.33333	0.735702
		Mn		1.83333	0.666667	9.66667	0.666667
		Mg	GPP	4.33333	0.735702	11.6667	0.666667
		Mn		7	0.5	13.3333	0.666667
		Mg	FPP	5.16667	0.666667	7	0.735702
		Mn		3	0.5	2.5	1
		Mg	3-Br-GPP	2.33333	0.735702	7	0.735702
		Mn		3.5	0.5	11	0.5
		Mg	ZOL	27.3333	0.735702	29.6667	0.666667
		Mn		27.8333	0.666667	27.5	0.5
		Mg	ZOL+IPP	30.1667	0.666667	32.3333	0.735702
		Mn		28.5	0.5	30.5	0.5
		Mg	ZOL+GPP	29.5	0.735702	30.3333	0.735702
		Mn		27.8333	0.666667	27.6667	0.666667

[truncated: 4 more sheets: K333A, K333R, I420A, I420D]
