# Supplementary material for: Metal-dependent enzyme symmetry guides the biosynthetic flux of terpene precursors
Source: Nat Chem. 2023 Jun 12;15(8):1188–95. doi: 10.1038/s41557-023-01235-9 (PMC10396970; doi:10.1038/s41557-023-01235-9)
Supplement: Supplementary file 5 — Source data for Supplementary Fig. 2. [file 41557_2023_1235_MOESM5_ESM.zip]

Archive with 12 entries (12 files):
- 200525-4 D319N.pcrd
- 200526-1 Y280F.pcrd
- 200527-1 K333A.pcrd
- 200527-2 K333R.pcrd
- 200527-3 F315D.pcrd
- 200527-4 WT.pcrd
- 200527-5 F315A.pcrd
- 200520-1 I420A.pcrd
- 200522-1 I420D.pcrd
- 200525-1 K133A.pcrd
- 200525-2 K133R.pcrd
- 200525-3 D319A.pcrd
